# Supplementary material for: PLK1 facilitates chromosome biorientation by suppressing centromere disintegration driven by BLM-mediated unwinding and spindle pulling
Source: Nat Commun. 2019 Jun 28;10:2861. doi: 10.1038/s41467-019-10938-y (PMC6599003; doi:10.1038/s41467-019-10938-y)
Supplement: Supplementary file 10 — source data [file 41467_2019_10938_MOESM10_ESM.xlsx]

## Sheet: Fig. 1b
Overall
	Untreated (n=41)	Monastrol (n=29)	Nocodazole (n=21)	ProTAME (n=52)	BI2536 (n=58)
Establish metaphase(-like) stage	41	5	0	43	45
Progress into anaphase	41	3	0	1	0
Total	41	29	21	52	58
Overall %
	Untreated	Monastrol	Nocodazole	ProTAME	BI2536
establish metaphase(-like) stage	1	0.172414	0	0.826923	0.775862
progress into anaphase	1	0.103448	0	0.0192308	0
Total

## Sheet: Fig. 1c
Untreated						ProTAME																BI2536
Cell identity	8hr post G1/S release	Pre-metaphase	Metaphase	Anaphase		Cell identity	8hr post G1/S release	Pre-metaphase	Metaphase	Collapse	Metaphase	Collapse	Metaphase	Collapse	Metaphase	Collapse	Metaphase	Collapse	Metaphase	Collapse		Cell identity	8hr post G1/S release	Pre-metaphase	Metaphase	Collapse	Metaphase	Collapse
1	00:00:00	00:10:00	00:20:00			1	00:00:00	00:10:00	10:45:00	00:35:00	00:35:00											1	00:00:00	01:05:00	00:20:00	00:05:00	00:05:00	05:30:00
2	00:00:00	00:15:00	00:20:00			2	00:00:00	00:25:00	02:30:00	09:10:00												2	00:00:00	01:10:00	00:15:00	05:40:00
3	00:00:00	00:50:00	00:10:00			3	00:00:00	00:30:00	02:55:00	08:40:00												3	00:00:00	01:10:00	00:20:00	05:35:00
4	00:00:00	00:55:00	00:15:00			4	00:00:00	00:40:00	02:35:00	07:10:00	00:15:00	01:25:00										4	00:00:00	01:15:00	00:20:00	05:30:00
5	00:00:00	00:55:00	00:10:00			5	00:00:00	00:40:00	01:15:00	01:50:00	08:20:00											5	00:00:00	01:20:00	00:10:00	05:35:00
6	00:00:00	00:55:00	00:10:00			6	00:00:00	00:45:00	01:40:00	04:00:00	00:40:00	05:00:00										6	00:00:00	01:25:00	00:15:00	05:25:00
7	00:00:00	00:55:00	00:15:00			7	00:00:00	00:50:00	04:25:00	03:00:00	00:20:00	03:30:00										7	00:00:00	01:30:00	00:10:00	05:25:00
8	00:00:00	01:10:00	00:15:00			8	00:00:00	01:15:00	10:50:00													8	00:00:00	01:35:00	00:10:00	00:10:00	00:05:00	05:05:00
9	00:00:00	01:10:00	00:10:00			9	00:00:00	01:15:00	06:00:00	00:45:00	00:10:00	03:35:00	00:20:00									9	00:00:00	02:00:00	00:05:00	05:00:00
10	00:00:00	01:20:00	00:15:00			10	00:00:00	01:20:00	04:00:00	00:40:00	00:05:00	00:25:00	00:10:00	00:10:00	00:45:00	00:40:00	01:50:00	00:20:00	00:15:00	01:25:00		10	00:00:00	02:05:00	00:35:00	04:25:00
11	00:00:00	01:20:00	00:05:00			11	00:00:00	01:25:00	02:55:00	02:20:00	00:30:00	00:25:00	00:30:00	00:05:00	00:55:00	00:25:00	00:10:00	02:25:00				11	00:00:00	02:05:00	00:35:00	04:25:00
12	00:00:00	01:20:00	00:10:00			12	00:00:00	01:35:00	02:35:00	01:30:00	06:00:00	00:25:00										12	00:00:00	02:05:00	00:10:00	04:50:00
13	00:00:00	01:25:00	00:20:00			13	00:00:00	01:35:00	10:30:00													13	00:00:00	02:30:00	00:10:00	04:25:00
14	00:00:00	01:25:00	00:10:00			14	00:00:00	03:10:00	00:45:00	01:25:00	00:35:00	00:45:00	05:25:00									14	00:00:00	02:50:00	00:05:00	04:10:00
15	00:00:00	01:25:00	00:10:00			15	00:00:00	03:20:00	04:40:00	04:05:00												15	00:00:00	02:55:00	00:10:00	04:00:00
16	00:00:00	01:30:00	00:15:00			16	00:00:00	03:20:00	06:40:00	02:05:00												16	00:00:00	03:40:00	00:15:00	03:10:00
17	00:00:00	01:30:00	00:10:00			17	00:00:00	05:15:00	06:05:00	00:45:00												17	00:00:00	03:40:00	00:10:00	03:15:00
18	00:00:00	01:30:00	00:10:00																			18	00:00:00	03:40:00	00:30:00	02:55:00
19	00:00:00	01:50:00	00:20:00																			19	00:00:00	05:25:00	00:25:00	01:15:00
20	00:00:00	01:50:00	00:10:00
21	00:00:00	01:50:00	00:15:00
22	00:00:00	03:50:00	00:10:00
23	00:00:00	04:00:00	00:15:00

## Sheet: Fig. 2a
	Pre-anaphase DNA threads PLK1-coated
		PLK1 DMSO				PLK1 +BI2536 [60nm]
		Positive	Negative	Total			Positive	Negative	Total
	Count 1	0	25	25		Count 1	66	25	91
		0	1				0.725275	0.274725
	Count 2	0	20	20		Count 2	46	24	70
		0	1				0.657143	0.342857
	Count 3	0	30	30		Count 3	45	18	63
		0	1				0.714286	0.285714
			Total	75				Total	224

## Sheet: Fig. 2b
	Pre-anaphase DNA threads PICH-coated
		PICH DMSO				PICH +BI2536 [60nm]
		Positive	Negative	Total			Positive	Negative	Total
	Count 1	0	45	45		Count 1	47	24	71
		0	1				0.661972	0.338028
	Count 2	0	40	40		Count 2	51	20	71
		0	1				0.71831	0.28169
	Count 3	0	35	35		Count 3	120	46	166
		0	1				0.722892	0.277108
			Total	120				Total	308

## Sheet: Fig. 3b
	Dislocated chromosome arms
	Exp1
		1	2	3	4	5	6	7	8	9	10	11	12	13	14	15	16	17	18	19	20	21	22	23	24	25
	Noc	0	0	0	0	0	0	0	0	0	0	0	0	0	0	0	0	0	0	0	0	0	0	0	0	0
	BI2536	13	31	39	16	7	0	2	25	4	5	0	30	10	7	3	20	23	4	23	0	33	27	31	4	9
	BI+Noc	8	0	12	10	6	0	0	0	5	8	0	0	0	0	0	0	0	0	0	12	0	0	18	0	19
	Exp 2
		1	2	3	4	5	6	7	8	9	10	11	12	13	14	15	16	17	18	19	20	21	22	23	24	25
	Noc	0	0	0	0	0	0	0	0	0	0	0	0	0	0	0	0	0	0	0	0	0	0	0	0	0
	BI2536	33	29	0	1	8	17	0	49	15	6	11	17	15	39	3	0	10	0	25	16	25	34	46	36	2
	BI+Noc	0	16	13	0	0	0	0	0	7	32	0	3	8	6	4	0	0	25	0	6	0	0	20	2	0
	Exp 3
		1	2	3	4	5	6	7	8	9	10	11	12	13	14	15	16	17	18	19	20	21	22	23	24	25
	Noc	0	0	0	0	0	0	0	0	0	0	0	0	0	0	0	0	0	0	0	0	0	0	0	0	0
	BI2536	24	28	14	11	0	7	11	37	0	0	13	37	11	50	9	16	21	33	15	16	0	19	0	7	0
	BI+Noc	0	2	0	0	0	2	0	0	0	6	0	0	0	0	0	2	0	1	0	0	0	0	0	0	6
	Partial splitting chromosome arms
	Exp1
		1	2	3	4	5	6	7	8	9	10	11	12	13	14	15	16	17	18	19	20	21	22	23	24	25
	Noc	0	0	0	0	0	1	0	0	0	0	0	0	0	0	0	0	0	0	0	0	0	0	0	0	0
	BI2536	2	3	2	2	1	0	0	2	5	1	0	2	3	3	4	8	6	1	3	0	0	3	5	0	0
	BI+Noc	3	1	5	3	2	0	0	0	6	5	0	0	0	0	0	2	0	0	4	3	0	0	5	0	0
	Exp 2
		1	2	3	4	5	6	7	8	9	10	11	12	13	14	15	16	17	18	19	20	21	22	23	24	25
	Noc	0	0	0	0	0	0	0	0	0	0	0	0	0	0	0	0	0	0	0	0	0	0	0	0	0
	BI2536	2	5	0	2	1	5	0	7	11	1	10	3	5	9	7	0	9	0	7	7	6	1	4	7	5
	BI+Noc	0	5	0	0	0	0	0	0	3	6	0	2	3	5	5	0	2	3	0	4	3	0	11	2	0
	Exp 3
		1	2	3	4	5	6	7	8	9	10	11	12	13	14	15	16	17	18	19	20	21	22	23	24	25
	Noc	0	0	0	0	0	0	0	0	0	0	0	0	0	0	0	0	0	0	0	0	0	0	0	0	1
	BI2536	3	5	5	1	0	1	3	1	0	0	4	2	0	2	1	1	2	3	3	0	0	2	0	0	3
	BI+Noc	0	1	0	0	0	2	0	0	0	4	0	0	0	0	0	0	0	3	0	0	0	0	2	0	4

## Sheet: Fig. 3c
CEN frequency of broken chromsome arms
Spread	With CEN	Without CEN	Total cells	Percentage +ve
1	47	0	47	1
2	46	0	46	1
3	39	0	39	1
4	55	1	56	0.982143
5	40	0	40	1
6	32	1	33	0.969697
7	48	0	48	1
8	62	0	62	1
9	6	0	6	1
10	8	0	8	1
11	42	0	42	1
12	50	0	50	1
13	47	0	47	1

## Sheet: Fig. 3d
Frequency of centromere dislocation per chromosome (BI2536)
	Chromosome dislocation
	1	2	3	4	5	6	7	8	9	10	11	12	13	14	15	16	17	18	19	20	21	22	X	M
1
2	2	1		1	2	1			2	1	1	1
3	2	1						1
4		1		1	2	1		1		1		2								1			1
5		1		1	1			1	1		1
6
7	1	1	1	1		1				1										1
8
9	1	1	1		2	1	1					1
10
11	1	2	1	1	1	1		2	2		1					1		1		1
12	1	1	1	2	1	1	1		1		1	1												1
13	2	1	1	1	1	1	1	2	2		2	1		1		1			1
14	1	1		1	2
15
16	1		1
17		1	2	1	1	1	1	2	1	1	1						1		2		1
18
19	2	2	2	2	1	1		1	2	1	1	1				1		1	1	1			1
20
21
22	1	2		1	2	2		1	1		1	1						1
23	2	1	1	1	1		1				2	1				2	1			1
24	1		1		1	2		2	1	1
25	2	2		1	2	2	1	1		1	1	2				2	1		1
26	1	2		1	2	2	1	2		1	2	1				2	1	1	1				1
27	1	1		1	2	1			2	1		2
28		1			1	1					2	1
29
30
31
32
33
34
35
36
37
38
39
40
41	1	1		1	1	1				1	1	2											1	1
42		1	1		1	1		1	1			1
43
44	1	2	1	1	1	1		2	1	1	2	2	1			1	1	1						1
45
46
47
48
49
50
total	24	27	14	19	28	22	7	19	17	11	19	20	1	1	0	10	5	5	6	5	1	0	4	3
	1	2	3	4	5	6	7	8	9	10	11	12	16	17	18	19	20	X	M
	24	27	14	19	28	22	7	19	17	11	19	20	10	5	5	6	5	4	3
Total	46	46	46	46	46	46	46	46	46	46	46	46	46	46	46	46	46	23	23
	1	2	3	4	5	6	7	8	9	10	11	12	16	17	18	19	20	X	M
%	0.521739	0.586957	0.304348	0.413043	0.608696	0.478261	0.152174	0.413043	0.369565	0.23913	0.413043	0.434783	0.217391	0.108696	0.108696	0.130435	0.108696	0.173913	0.130435
	248	242	198	190	181	171	159	145	138	134	135	133	90	83	80	59	64	156	0
	1	2	3	4	5	6	7	8	9	10	11	12	16	17	18	19	20	X	M
length(million bp)	248	242	198	190	181	171	159	145	138	134	135	133	90	83	80	59	64	156	unknown

## Sheet: Fig. 4a
No. of centromeric RPA (mitoitc cells)
	Exp 1
	1	2	3	4	5	6	7	8	9	10
Prophase	13	8	0	8	8	13	7	5	4	6
Prometaphase	34	28	16	3	52	19	14	24	10	7
Metaphase	29	54	20	9	44	45	35	65	46	42
Nocodazole	12	13	15	22	9	11	3	9	2
	Exp 2
	1	2	3	4	5	6	7	8	9	10
Prophase	1	7	8	2	2	0	5	0	1	10
Prometaphase	4	9	15	7	3	32	5	19	6	3
Metaphase	22	34	33	44	17	21	11	15	18	25
Nocodazole	21	7	27	1	8	16	29	18	13	20
	Exp 3
	1	2	3	4	5	6	7	8	9	10
Prophase	1	3	0	2	2	1	1	8	3	4
Prometaphase	0	22	11	12	3	4	9	0	1	0
Metaphase	28	39	48	10	23	28	32	44	46	50
Nocodazole	2	2	16	0	16	5	4	38	3	1

## Sheet: Fig. 4b
No. of centromeric RPA metaphase(-like) cells
	Exp. 1
	1	2	3	4	5	6	7	8	9	10
DMSO	9	2	3	6	6	1	2	3	4	1
BI2536	43	21	16	20	13	30	31	26	37	32
	Exp. 2
	1	2	3	4	5	6	7	8	9	10
DMSO	4	4	4	2	1	3	2	2	1	0
BI2536	16	23	23	22	31	25	15	31	7	27
	Exp. 3
	1	2	3	4	5	6	7	8	9	10
DMSO	4	3	1	1	0	0	1	0	0	2
BI2536	31	29	26	34	22	32	32	19	19	41
	Exp. 4
	1	2	3	4	5	6	7	8	9	10	11	12	13	14	15	16	17
DMSO	3	2	2	3	0	1	4	2	3	0	2	1	3	0	0	0	2
BI2536	7	15	13	15	6	11	13	13	9	12	19	14	14	5	6	8	14

## Sheet: Fig. 4c
No. of centromeric BLM metaphase(-like) cells
	Exp. 1
	1	2	3	4	5	6	7	8	9	10	11	12	13	14	15	16	17	18	19	20
DMSO	3	7	2	3	0	5	3	0	1	2	2	0	3	5	3	5	5	3	2	1
BI2536	23	21	18	12	3	11	15	12	11	27	12	20	5	14	18	10	18	13	16	5
	Exp. 2
	1	2	3	4	5	6	7	8	9	10	11	12	13	14	15	16	17	18	19	20	21	22
DMSO	3	3	2	1	4	0	9	2	4	0	5	3	2	3	2	0	4	0	1	3
BI2536	31	22	34	12	40	33	19	15	4	23	9	12	18	26	33	7	24	26	3	1	16	8
	Exp. 3
	1	2	3	4	5	6	7	8	9	10	11	12	13	14	15	16	17	18	19
DMSO	3	3	5	0	0	1	0	1	1	2	2	5	0	2	2	0	1	0	0
BI2536	10	17	13	16	25	16	15	20	17	26	27	5	30	32	9	3	13	11

[truncated: 34 more sheets: Fig. 4d, Fig. 5d, Fig. 6a, Fig. 6b, Fig. 6c, Fig. 6d, Fig. 6e, Fig. 7a, Fig. 7b, Fig. 7c, Fig. 7d, Fig. 8b, Fig. 8c, S.Fig. 4a, S.Fig. 4b, S.Fig. 5, S.Fig. 6c, S.Fig.8b, S.Fig.9d, S.Fig.9f …]
